# Supplementary material for: Exploring the Association between Elevated Anxiety Symptoms and Low Skeletal Muscle Mass among Asymptomatic Adults: A Population-Based Study in Republic of Korea
Source: Brain Sci. 2024 Apr 28;14(5):438. doi: 10.3390/brainsci14050438 (PMC11119912; doi:10.3390/brainsci14050438)
Supplement: Supplementary file 1 [file brainsci-14-00438-s001.zip]

Archive with 1 entries (1 files):
- brainsci-2939758-supplementary.pdf
